# Supplementary material for: Prospective cohort study of exposure to tobacco imagery in popular films and smoking uptake among children in southern India
Source: PLoS One. 2021 Aug 5;16(8):e0253593. doi: 10.1371/journal.pone.0253593 (PMC8341541; doi:10.1371/journal.pone.0253593)
Supplement: S1 File — (ZIP) [file pone.0253593.s002.zip]

Archive with 4 entries (4 files):
- Year_One_Questionneire_English.pdf
- Year_One_Questionneire_Kannada.pdf
- Year_Two_Questionneire_English.pdf
- Year_Two_Questionneire_Kannada.pdf
